# Supplementary material for: ﻿Two new species of Amaurobius C.L. Koch, 1837 from China (Araneae, Amaurobiidae)
Source: Zookeys. 2023 Jul 18;1169:307–15. doi: 10.3897/zookeys.1169.102581 (PMC10369170; doi:10.3897/zookeys.1169.102581)
Supplement: XML Treatment for Amaurobius wulongdongensis [file zookeys.1169.102581-treatment2.xml]

<!DOCTYPE tp:taxon-treatment
  PUBLIC "-//TaxonX//DTD Taxonomic Treatment Publishing DTD v0 20100105//EN" "tax-treatment-NSO.dtd">
<tp:taxon-treatment xmlns:tp="http://www.plazi.org/taxpub"><tp:treatment-meta><kwd-group><label>Taxon classification</label><kwd>
              <named-content content-type="kingdom">Animalia</named-content>
            </kwd><kwd>
              <named-content content-type="order">Araneae</named-content>
            </kwd><kwd>
              <named-content content-type="family">Amaurobiidae</named-content>
            </kwd></kwd-group><mixed-citation publication-type="journal"><person-group><name><surname>Wang</surname><given-names>Lu-Yu</given-names></name><name><surname>Irfan</surname><given-names>Muhammad</given-names></name><name><surname>Zhou</surname><given-names>Huan</given-names></name><name><surname>Zhang</surname><given-names>Zhi-Sheng</given-names></name></person-group><article-title>﻿Two new species of <italic><tp:taxon-name><tp:taxon-name-part taxon-name-part-type="genus" reg="Amaurobius">Amaurobius</tp:taxon-name-part></tp:taxon-name></italic> C.L. Koch, 1837 from China (<tp:taxon-name><tp:taxon-name-part taxon-name-part-type="order">Araneae</tp:taxon-name-part></tp:taxon-name>, <tp:taxon-name><tp:taxon-name-part taxon-name-part-type="family">Amaurobiidae</tp:taxon-name-part></tp:taxon-name>)</article-title><source>Zookeys</source><day>18</day><month>07</month><year>2023</year><volume>1169</volume><fpage>307</fpage><lpage>315</lpage><pub-id pub-id-type="doi">10.3897/zookeys.1169.102581</pub-id></mixed-citation></tp:treatment-meta><tp:nomenclature><label>﻿</label><tp:taxon-name>
            <object-id xmlns:xlink="http://www.w3.org/1999/xlink" content-type="arpha" xlink:type="simple">90C3A54D-4BDF-5ACE-96A6-11DBB6C14447</object-id>
            <tp:taxon-name-part taxon-name-part-type="genus" reg="Amaurobius">Amaurobius</tp:taxon-name-part>
            <tp:taxon-name-part taxon-name-part-type="species" reg="wulongdongensis">wulongdongensis</tp:taxon-name-part>
            <object-id xmlns:xlink="http://www.w3.org/1999/xlink" content-type="zoobank" xlink:type="simple">https://zoobank.org/A9F7F1B9-0D48-4895-85A6-32603A937A21</object-id>
          </tp:taxon-name><tp:taxon-authority>sp. nov. (五龙洞暗蛛)</tp:taxon-authority><xref ref-type="fig" rid="F3">Figs 3</xref><xref ref-type="fig" rid="F4">, 4</xref><xref ref-type="fig" rid="F5">, 5</xref></tp:nomenclature><tp:treatment-sec sec-type="type material" id="SECID0ECRAE"><title>Type material.</title><p><bold><italic>Holotype</italic></bold> ♂: China, <bold>Shaanxi Province</bold>: Lueyang County, Wulongdong Forest Park, <named-content xmlns:xlink="http://www.w3.org/1999/xlink" content-type="dwc:verbatimCoordinates" xlink:type="simple"><named-content content-type="geo-json" specific-use="{&#34;type&#34;:&#34;Point&#34;,&#34;coordinates&#34;:[106.309444,33.604722]}" id="NCID0ESRAE" xlink:type="simple">33°36′17″N, 106°18′34″E</named-content></named-content>, elev. 1786 m, 17 October 2018, L.Y. Wang leg.; <bold><italic>Paratypes</italic></bold>: 3♀♀, same data as holotype.</p></tp:treatment-sec><tp:treatment-sec sec-type="etymology" id="SECID0E1RAE"><title>Etymology.</title><p>The specific name refers to the type locality; adjective.</p></tp:treatment-sec><tp:treatment-sec sec-type="diagnosis" id="SECID0E6RAE"><title>Diagnosis.</title><p>See diagnosis of <italic><tp:taxon-name><tp:taxon-name-part taxon-name-part-type="genus" reg="Amaurobius">Amaurobius</tp:taxon-name-part><tp:taxon-name-part taxon-name-part-type="species" reg="guangwushanensis">guangwushanensis</tp:taxon-name-part></tp:taxon-name></italic> sp. nov.</p></tp:treatment-sec><tp:treatment-sec sec-type="description" id="SECID0EQSAE"><title>Description.</title><p><bold>Male</bold> (holotype, Fig. <xref ref-type="fig" rid="F4">4A</xref>) total length 3.99. Carapace 2.12 long, 1.43 wide; opisthosoma 1.83 long, 1.34 wide. Carapace yellowish brown. Cervical groove and radial furrows distinct. Eye measurements and interdistances: <abbrev xmlns:xlink="http://www.w3.org/1999/xlink" xlink:title="anterior median eye" id="ABBRID0E3SAE" xlink:type="simple">AME</abbrev> 0.05, <abbrev xmlns:xlink="http://www.w3.org/1999/xlink" xlink:title="anterior lateral eye" id="ABBRID0EATAE" xlink:type="simple">ALE</abbrev> 0.12, <abbrev xmlns:xlink="http://www.w3.org/1999/xlink" xlink:title="posterior median eye" id="ABBRID0EETAE" xlink:type="simple">PME</abbrev> 0.11, <abbrev xmlns:xlink="http://www.w3.org/1999/xlink" xlink:title="posterior lateral eye" id="ABBRID0EITAE" xlink:type="simple">PLE</abbrev> 0.11; <abbrev xmlns:xlink="http://www.w3.org/1999/xlink" xlink:title="anterior median eye" id="ABBRID0EMTAE" xlink:type="simple">AME</abbrev>–<abbrev xmlns:xlink="http://www.w3.org/1999/xlink" xlink:title="anterior median eye" id="ABBRID0EQTAE" xlink:type="simple">AME</abbrev> 0.05, <abbrev xmlns:xlink="http://www.w3.org/1999/xlink" xlink:title="anterior median eye" id="ABBRID0EUTAE" xlink:type="simple">AME</abbrev>–<abbrev xmlns:xlink="http://www.w3.org/1999/xlink" xlink:title="anterior lateral eye" id="ABBRID0EYTAE" xlink:type="simple">ALE</abbrev> 0.06, <abbrev xmlns:xlink="http://www.w3.org/1999/xlink" xlink:title="posterior median eye" id="ABBRID0E3TAE" xlink:type="simple">PME</abbrev>–<abbrev xmlns:xlink="http://www.w3.org/1999/xlink" xlink:title="posterior median eye" id="ABBRID0EAUAE" xlink:type="simple">PME</abbrev> 0.12, <abbrev xmlns:xlink="http://www.w3.org/1999/xlink" xlink:title="posterior median eye" id="ABBRID0EEUAE" xlink:type="simple">PME</abbrev>–<abbrev xmlns:xlink="http://www.w3.org/1999/xlink" xlink:title="posterior lateral eye" id="ABBRID0EIUAE" xlink:type="simple">PLE</abbrev> 0.13, <abbrev xmlns:xlink="http://www.w3.org/1999/xlink" xlink:title="anterior lateral eye" id="ABBRID0EMUAE" xlink:type="simple">ALE</abbrev>–<abbrev xmlns:xlink="http://www.w3.org/1999/xlink" xlink:title="posterior lateral eye" id="ABBRID0EQUAE" xlink:type="simple">PLE</abbrev> 0.05. <abbrev xmlns:xlink="http://www.w3.org/1999/xlink" xlink:title="median ocular area" id="ABBRID0EUUAE" xlink:type="simple">MOA</abbrev> 0.36 long, front width 0.17, back width 0.34. Clypeus height 0.11. Chelicerae dark, with 4 promarginal and 4 or 5 retromarginal teeth. Endites and labium yellowish brown, longer than wide. Sternum yellowish, with brown setae. Legs yellow brown. Leg measurements: I 7.40 (2.01, 2.50,1.87, 1.02); II 5.19 (1.37, 1.85, 1.23, 0.74); III 4.70 (1.40, 1.55, 1.16, 0.59); IV 5.83 (1.74, 2.02, 1.49,0.58). Opisthosoma oval, dorsum yellowish brown, with six brown chevrons, extending posteriorly, venter yellowish brown.</p><p>Palp (Figs <xref ref-type="fig" rid="F3">3A–C</xref>, <xref ref-type="fig" rid="F4">4C–E</xref>). Femur almost as long as cymbium. Patella with strong dorso-apically short spine. Tibia with large semicircular retrolateral tibial apophysis, originating near the base of tibia. Dorsal tibial apophysis large, exterior branch of dorsal tibial apophysis large, longer than wide, interior branch of dorsal tibial apophysis short, somewhat triangular. Cymbium longer than both tibia and patellae, with retrolateral angular projection. Bulb oval, slightly longer than wide. Tegulum widest in middle part. Conductor membranous, sheet-like. Median apophysis sclerotized, doorknob-like, about more than half-length of embolus, present at the center of bulb. Sperm duct visible in prolateral and retrolateral view. Embolus originating prolaterally, short, flat, with bifurcate tip.</p><fig id="F3" position="float" orientation="portrait"><object-id xmlns:xlink="http://www.w3.org/1999/xlink" content-type="doi" xlink:type="simple">10.3897/zookeys.1169.102581.figure3</object-id><object-id xmlns:xlink="http://www.w3.org/1999/xlink" content-type="arpha" xlink:type="simple">BF326346-5106-5AB4-94D2-02EA9E054042</object-id><label>Figure 3.</label><caption><p><italic><tp:taxon-name><tp:taxon-name-part taxon-name-part-type="genus" reg="Amaurobius">Amaurobius</tp:taxon-name-part><tp:taxon-name-part taxon-name-part-type="species" reg="wulongdongensis">wulongdongensis</tp:taxon-name-part></tp:taxon-name></italic> sp. nov., male holotype (<bold>A–C</bold>) and female paratype (<bold>D–E</bold>). <bold>A</bold> left male palp, prolateral view <bold>B</bold> same, ventral view <bold>C</bold>. same, retrolateral view <bold>D</bold> epigyne, ventral view <bold>E</bold> same, dorsal view.</p></caption><graphic xmlns:xlink="http://www.w3.org/1999/xlink" xlink:href="zookeys-1169-307_article-102581__-g003.jpg" position="float" orientation="portrait" xlink:type="simple" id="oo_880537.jpg"><uri content-type="original_file" xlink:type="simple">https://binary.pensoft.net/fig/880537</uri></graphic></fig><p><bold>Female</bold> (Fig. <xref ref-type="fig" rid="F4">4B</xref>). Total length 4.29–4.36. One of paratypes (Fig. <xref ref-type="fig" rid="F4">4B</xref>) total length 4.36. Carapace 2.05 long, 1.36 wide; opisthosoma 2.40 long, 1.75 wide. Eye measurements and interdistances: <abbrev xmlns:xlink="http://www.w3.org/1999/xlink" xlink:title="anterior median eye" id="ABBRID0EUWAE" xlink:type="simple">AME</abbrev> 0.07, <abbrev xmlns:xlink="http://www.w3.org/1999/xlink" xlink:title="anterior lateral eye" id="ABBRID0EYWAE" xlink:type="simple">ALE</abbrev> 0.13, <abbrev xmlns:xlink="http://www.w3.org/1999/xlink" xlink:title="posterior median eye" id="ABBRID0E3WAE" xlink:type="simple">PME</abbrev> 0.12, <abbrev xmlns:xlink="http://www.w3.org/1999/xlink" xlink:title="posterior lateral eye" id="ABBRID0EAXAE" xlink:type="simple">PLE</abbrev> 0.11; <abbrev xmlns:xlink="http://www.w3.org/1999/xlink" xlink:title="anterior median eye" id="ABBRID0EEXAE" xlink:type="simple">AME</abbrev>–<abbrev xmlns:xlink="http://www.w3.org/1999/xlink" xlink:title="anterior median eye" id="ABBRID0EIXAE" xlink:type="simple">AME</abbrev> 0.07, <abbrev xmlns:xlink="http://www.w3.org/1999/xlink" xlink:title="anterior median eye" id="ABBRID0EMXAE" xlink:type="simple">AME</abbrev>–<abbrev xmlns:xlink="http://www.w3.org/1999/xlink" xlink:title="anterior lateral eye" id="ABBRID0EQXAE" xlink:type="simple">ALE</abbrev> 0.09, <abbrev xmlns:xlink="http://www.w3.org/1999/xlink" xlink:title="posterior median eye" id="ABBRID0EUXAE" xlink:type="simple">PME</abbrev>–<abbrev xmlns:xlink="http://www.w3.org/1999/xlink" xlink:title="posterior median eye" id="ABBRID0EYXAE" xlink:type="simple">PME</abbrev> 0.12, <abbrev xmlns:xlink="http://www.w3.org/1999/xlink" xlink:title="posterior median eye" id="ABBRID0E3XAE" xlink:type="simple">PME</abbrev>–<abbrev xmlns:xlink="http://www.w3.org/1999/xlink" xlink:title="posterior lateral eye" id="ABBRID0EAYAE" xlink:type="simple">PLE</abbrev> 0.14, <abbrev xmlns:xlink="http://www.w3.org/1999/xlink" xlink:title="anterior lateral eye" id="ABBRID0EEYAE" xlink:type="simple">ALE</abbrev>–<abbrev xmlns:xlink="http://www.w3.org/1999/xlink" xlink:title="posterior lateral eye" id="ABBRID0EIYAE" xlink:type="simple">PLE</abbrev> 0.06. <abbrev xmlns:xlink="http://www.w3.org/1999/xlink" xlink:title="median ocular area" id="ABBRID0EMYAE" xlink:type="simple">MOA</abbrev> 0.37 long, front width 0.20, back width 0.35. Clypeus height 0.14. Leg measurements: I 5.39 (1.55, 1.84, 1.20, 0.80); II 4.23 (1.24, 1.45, 0.95, 0.59); III 3.60 (1.13, 1.03, 0.91, 0.53); IV 4.79 (1.46, 1.59, 1.19, 0.55). Opisthosoma color pattern as in male.</p><fig id="F4" position="float" orientation="portrait"><object-id xmlns:xlink="http://www.w3.org/1999/xlink" content-type="doi" xlink:type="simple">10.3897/zookeys.1169.102581.figure4</object-id><object-id xmlns:xlink="http://www.w3.org/1999/xlink" content-type="arpha" xlink:type="simple">2B1135EA-0F5D-5F9B-A378-C27A72C452FE</object-id><label>Figure 4.</label><caption><p><italic><tp:taxon-name><tp:taxon-name-part taxon-name-part-type="genus" reg="Amaurobius">Amaurobius</tp:taxon-name-part><tp:taxon-name-part taxon-name-part-type="species" reg="wulongdongensis">wulongdongensis</tp:taxon-name-part></tp:taxon-name></italic> sp. nov., male holotype (<bold>A, C–E</bold>) and female paratype (<bold>B, F–G</bold>). <bold>A</bold> male habitus, dorsal view <bold>B</bold> female habitus, dorsal view <bold>C</bold> left male palp, prolateral view <bold>D</bold> same, ventral view <bold>E</bold> same, retrolateral view <bold>F</bold> epigyne, ventral view <bold>G</bold> same, dorsal view.</p></caption><graphic xmlns:xlink="http://www.w3.org/1999/xlink" xlink:href="zookeys-1169-307_article-102581__-g004.jpg" position="float" orientation="portrait" xlink:type="simple" id="oo_880538.jpg"><uri content-type="original_file" xlink:type="simple">https://binary.pensoft.net/fig/880538</uri></graphic></fig><p>Epigyne (Figs <xref ref-type="fig" rid="F3">3D, E</xref>, <xref ref-type="fig" rid="F4">4F, G</xref>). Median lobe reduced, somewhat round, with lateral teeth large, semicircular. Copulatory ducts V-shaped, located between spermathecae. Spermathecae semiglobular, almost touching each other. Fertilization ducts originating postero-laterally.</p></tp:treatment-sec><tp:treatment-sec sec-type="distribution" id="SECID0EE1AE"><title>Distribution.</title><p>Known only from the type locality, Shaanxi, China (Fig. <xref ref-type="fig" rid="F5">5</xref>).</p><fig id="F5" position="float" orientation="portrait"><object-id xmlns:xlink="http://www.w3.org/1999/xlink" content-type="doi" xlink:type="simple">10.3897/zookeys.1169.102581.figure5</object-id><object-id xmlns:xlink="http://www.w3.org/1999/xlink" content-type="arpha" xlink:type="simple">2312AA9A-A30B-5107-8997-904785EE2870</object-id><label>Figure 5.</label><caption><p>Distribution records of four <italic><tp:taxon-name><tp:taxon-name-part taxon-name-part-type="genus" reg="Amaurobius">Amaurobius</tp:taxon-name-part></tp:taxon-name></italic> species in China.</p></caption><graphic xmlns:xlink="http://www.w3.org/1999/xlink" xlink:href="zookeys-1169-307_article-102581__-g005.jpg" position="float" orientation="portrait" xlink:type="simple" id="oo_880539.jpg"><uri content-type="original_file" xlink:type="simple">https://binary.pensoft.net/fig/880539</uri></graphic></fig></tp:treatment-sec></tp:taxon-treatment>
